# Supplementary material for: Meta-analyzing correlation matrices in the presence of hierarchical effect size multiplicity
Source: Res Synth Methods. 2025 Aug 7;16(6):828–58. doi: 10.1017/rsm.2025.10027 (PMC12657669; doi:10.1017/rsm.2025.10027)
Supplement: Scherer and Campos supplementary material [file S1759287925100276sup001.zip]

Archive with 4 entries (3 files):
- S1759287925100276sup001/
- S1759287925100276sup001/S1-Supplementary-Material.xlsx
- S1759287925100276sup001/S2-Supplementary-Material.html
- S1759287925100276sup001/S3-Supplementary-Material.html
