# Supplementary material for: Meta-analyzing correlation matrices in the presence of hierarchical effect size multiplicity
Source: Res Synth Methods. 2025 Aug 7;16(6):828–58. doi: 10.1017/rsm.2025.10027 (PMC12657669; doi:10.1017/rsm.2025.10027)
Supplement: Scherer and Campos supplementary material [file S1759287925100276sup001.zip › S1759287925100276sup001/S1-Supplementary-Material.xlsx]

## Sheet: TAS20-Data
Reference	SampleID	Cell	Correlation	StudyID	PubYear	Country	PubType	N	PropFemale	MeanAge	Clinical
aluja2020	83	I2-I4	0.1402	57	2020	Spain	1	602	25.25	52.8	0
aluja2020	83	I2-I11	0.3714	57	2020	Spain	1	602	25.25	52.8	0
aluja2020	83	I4-I11	0.2137	57	2020	Spain	1	602	25.25	52.8	0
aluja2020	83	I2-I12	0.3091	57	2020	Spain	1	602	25.25	52.8	0
aluja2020	83	I4-I12	0.2369	57	2020	Spain	1	602	25.25	52.8	0
aluja2020	83	I11-I12	0.4198	57	2020	Spain	1	602	25.25	52.8	0
aluja2020	83	I2-I17	0.332	57	2020	Spain	1	602	25.25	52.8	0
aluja2020	83	I4-I17	0.2532	57	2020	Spain	1	602	25.25	52.8	0
aluja2020	83	I11-I17	0.4574	57	2020	Spain	1	602	25.25	52.8	0
aluja2020	83	I12-I17	0.4146	57	2020	Spain	1	602	25.25	52.8	0
anderson2003	31	I2-I4	0.604918	22	2003	Australia	3	194	0	15.6	0
anderson2003	31	I2-I11	0.500151	22	2003	Australia	3	194	0	15.6	0
anderson2003	31	I4-I11	0.507448	22	2003	Australia	3	194	0	15.6	0
anderson2003	31	I2-I12	0.394167	22	2003	Australia	3	194	0	15.6	0
anderson2003	31	I4-I12	0.451644	22	2003	Australia	3	194	0	15.6	0
anderson2003	31	I11-I12	0.342453	22	2003	Australia	3	194	0	15.6	0
anderson2003	31	I2-I17	0.460151	22	2003	Australia	3	194	0	15.6	0
anderson2003	31	I4-I17	0.518941	22	2003	Australia	3	194	0	15.6	0
anderson2003	31	I11-I17	0.39882	22	2003	Australia	3	194	0	15.6	0
anderson2003	31	I12-I17	0.396861	22	2003	Australia	3	194	0	15.6	0
ayranci2014a	68	I2-I4	0.731838	47	2014	Turkey	1	160	NA	NA	0
ayranci2014a	68	I2-I11	0.707702	47	2014	Turkey	1	160	NA	NA	0
ayranci2014a	68	I4-I11	0.697029	47	2014	Turkey	1	160	NA	NA	0
ayranci2014a	68	I2-I12	0.580988	47	2014	Turkey	1	160	NA	NA	0
ayranci2014a	68	I4-I12	0.572226	47	2014	Turkey	1	160	NA	NA	0
ayranci2014a	68	I11-I12	0.553354	47	2014	Turkey	1	160	NA	NA	0
ayranci2014a	68	I2-I17	0.62495	47	2014	Turkey	1	160	NA	NA	0
ayranci2014a	68	I4-I17	0.615525	47	2014	Turkey	1	160	NA	NA	0
ayranci2014a	68	I11-I17	0.595225	47	2014	Turkey	1	160	NA	NA	0
ayranci2014a	68	I12-I17	0.48865	47	2014	Turkey	1	160	NA	NA	0
ayranci2014b	69	I2-I4	0.654754	47	2014	Turkey	1	160	NA	NA	0
ayranci2014b	69	I2-I11	0.728292	47	2014	Turkey	1	160	NA	NA	0
ayranci2014b	69	I4-I11	0.607458	47	2014	Turkey	1	160	NA	NA	0
ayranci2014b	69	I2-I12	0.702598	47	2014	Turkey	1	160	NA	NA	0
ayranci2014b	69	I4-I12	0.586027	47	2014	Turkey	1	160	NA	NA	0
ayranci2014b	69	I11-I12	0.651846	47	2014	Turkey	1	160	NA	NA	0
ayranci2014b	69	I2-I17	0.684878	47	2014	Turkey	1	160	NA	NA	0
ayranci2014b	69	I4-I17	0.571247	47	2014	Turkey	1	160	NA	NA	0
ayranci2014b	69	I11-I17	0.635406	47	2014	Turkey	1	160	NA	NA	0
ayranci2014b	69	I12-I17	0.612989	47	2014	Turkey	1	160	NA	NA	0
bagby1994a	4	I2-I4	0.452633	2	1994	Canada	1	965	59.69	21.8	0
bagby1994a	4	I2-I11	0.469814	2	1994	Canada	1	965	59.69	21.8	0
bagby1994a	4	I4-I11	0.446563	2	1994	Canada	1	965	59.69	21.8	0
bagby1994a	4	I2-I12	0.371835	2	1994	Canada	1	965	59.69	21.8	0
bagby1994a	4	I4-I12	0.351235	2	1994	Canada	1	965	59.69	21.8	0
bagby1994a	4	I11-I12	0.373355	2	1994	Canada	1	965	59.69	21.8	0
bagby1994a	4	I2-I17	0.350381	2	1994	Canada	1	965	59.69	21.8	0
bagby1994a	4	I4-I17	0.34932	2	1994	Canada	1	965	59.69	21.8	0
bagby1994a	4	I11-I17	0.353131	2	1994	Canada	1	965	59.69	21.8	0
bagby1994a	4	I12-I17	0.272899	2	1994	Canada	1	965	59.69	21.8	0
bagby1994b	5	I2-I4	0.476	2	1994	Canada	1	218	56.88	35.2	1
bagby1994b	5	I2-I11	0.3196	2	1994	Canada	1	218	56.88	35.2	1
bagby1994b	5	I4-I11	0.329	2	1994	Canada	1	218	56.88	35.2	1
bagby1994b	5	I2-I12	0.3944	2	1994	Canada	1	218	56.88	35.2	1
bagby1994b	5	I4-I12	0.406	2	1994	Canada	1	218	56.88	35.2	1
bagby1994b	5	I11-I12	0.2726	2	1994	Canada	1	218	56.88	35.2	1
bagby1994b	5	I2-I17	0.4624	2	1994	Canada	1	218	56.88	35.2	1
bagby1994b	5	I4-I17	0.476	2	1994	Canada	1	218	56.88	35.2	1
bagby1994b	5	I11-I17	0.3196	2	1994	Canada	1	218	56.88	35.2	1
bagby1994b	5	I12-I17	0.3944	2	1994	Canada	1	218	56.88	35.2	1
bagby1994c	6	I2-I4	0.5112	2	1994	Canada	1	401	60.35	21.1	0
bagby1994c	6	I2-I11	0.3888	2	1994	Canada	1	401	60.35	21.1	0
bagby1994c	6	I4-I11	0.3834	2	1994	Canada	1	401	60.35	21.1	0
bagby1994c	6	I2-I12	0.3672	2	1994	Canada	1	401	60.35	21.1	0
bagby1994c	6	I4-I12	0.3621	2	1994	Canada	1	401	60.35	21.1	0
bagby1994c	6	I11-I12	0.2754	2	1994	Canada	1	401	60.35	21.1	0
bagby1994c	6	I2-I17	0.5184	2	1994	Canada	1	401	60.35	21.1	0
bagby1994c	6	I4-I17	0.5112	2	1994	Canada	1	401	60.35	21.1	0
bagby1994c	6	I11-I17	0.3888	2	1994	Canada	1	401	60.35	21.1	0
bagby1994c	6	I12-I17	0.3672	2	1994	Canada	1	401	60.35	21.1	0
besharat2007-1	45	I2-I4	0.4899	32	2007	Iran	1	709	58.67	20.2	0
besharat2007-1	45	I2-I11	0.4347	32	2007	Iran	1	709	58.67	20.2	0
besharat2007-1	45	I4-I11	0.4473	32	2007	Iran	1	709	58.67	20.2	0
besharat2007-1	45	I2-I12	0.3381	32	2007	Iran	1	709	58.67	20.2	0
besharat2007-1	45	I4-I12	0.3479	32	2007	Iran	1	709	58.67	20.2	0
besharat2007-1	45	I11-I12	0.3087	32	2007	Iran	1	709	58.67	20.2	0
besharat2007-1	45	I2-I17	0.3933	32	2007	Iran	1	709	58.67	20.2	0
besharat2007-1	45	I4-I17	0.4047	32	2007	Iran	1	709	58.67	20.2	0
besharat2007-1	45	I11-I17	0.3591	32	2007	Iran	1	709	58.67	20.2	0
besharat2007-1	45	I12-I17	0.2793	32	2007	Iran	1	709	58.67	20.2	0
besharat2007-2	46	I2-I4	0.5214	33	2007	Iran	1	587	59.11	20.2	0
besharat2007-2	46	I2-I11	0.5056	33	2007	Iran	1	587	59.11	20.2	0
besharat2007-2	46	I4-I11	0.4224	33	2007	Iran	1	587	59.11	20.2	0
besharat2007-2	46	I2-I12	0.3555	33	2007	Iran	1	587	59.11	20.2	0
besharat2007-2	46	I4-I12	0.297	33	2007	Iran	1	587	59.11	20.2	0
besharat2007-2	46	I11-I12	0.288	33	2007	Iran	1	587	59.11	20.2	0
besharat2007-2	46	I2-I17	0.4819	33	2007	Iran	1	587	59.11	20.2	0
besharat2007-2	46	I4-I17	0.4026	33	2007	Iran	1	587	59.11	20.2	0
besharat2007-2	46	I11-I17	0.3904	33	2007	Iran	1	587	59.11	20.2	0
besharat2007-2	46	I12-I17	0.2745	33	2007	Iran	1	587	59.11	20.2	0
besharat2008-1a	52	I2-I4	0.3354	37	2008	Iran	1	175	58.29	33.4	1
besharat2008-1a	52	I2-I11	0.429	37	2008	Iran	1	175	58.29	33.4	1
besharat2008-1a	52	I4-I11	0.2365	37	2008	Iran	1	175	58.29	33.4	1
besharat2008-1a	52	I2-I12	0.3198	37	2008	Iran	1	175	58.29	33.4	1
besharat2008-1a	52	I4-I12	0.1763	37	2008	Iran	1	175	58.29	33.4	1
besharat2008-1a	52	I11-I12	0.2255	37	2008	Iran	1	175	58.29	33.4	1
besharat2008-1a	52	I2-I17	0.507	37	2008	Iran	1	175	58.29	33.4	1
besharat2008-1a	52	I4-I17	0.2795	37	2008	Iran	1	175	58.29	33.4	1
besharat2008-1a	52	I11-I17	0.3575	37	2008	Iran	1	175	58.29	33.4	1
besharat2008-1a	52	I12-I17	0.2665	37	2008	Iran	1	175	58.29	33.4	1
besharat2008-1b	53	I2-I4	0.4851	37	2008	Iran	1	173	57.23	34.3	0
besharat2008-1b	53	I2-I11	0.4697	37	2008	Iran	1	173	57.23	34.3	0
besharat2008-1b	53	I4-I11	0.3843	37	2008	Iran	1	173	57.23	34.3	0
besharat2008-1b	53	I2-I12	0.3619	37	2008	Iran	1	173	57.23	34.3	0
besharat2008-1b	53	I4-I12	0.2961	37	2008	Iran	1	173	57.23	34.3	0
besharat2008-1b	53	I11-I12	0.2867	37	2008	Iran	1	173	57.23	34.3	0
besharat2008-1b	53	I2-I17	0.4774	37	2008	Iran	1	173	57.23	34.3	0
besharat2008-1b	53	I4-I17	0.3906	37	2008	Iran	1	173	57.23	34.3	0
besharat2008-1b	53	I11-I17	0.3782	37	2008	Iran	1	173	57.23	34.3	0
besharat2008-1b	53	I12-I17	0.2914	37	2008	Iran	1	173	57.23	34.3	0
besharat2008-2	54	I2-I4	0.465	38	2008	Iran	1	321	41.74	35.5	1
besharat2008-2	54	I2-I11	0.4425	38	2008	Iran	1	321	41.74	35.5	1
besharat2008-2	54	I4-I11	0.3658	38	2008	Iran	1	321	41.74	35.5	1
besharat2008-2	54	I2-I12	0.36	38	2008	Iran	1	321	41.74	35.5	1
besharat2008-2	54	I4-I12	0.2976	38	2008	Iran	1	321	41.74	35.5	1
besharat2008-2	54	I11-I12	0.2832	38	2008	Iran	1	321	41.74	35.5	1
besharat2008-2	54	I2-I17	0.48	38	2008	Iran	1	321	41.74	35.5	1
besharat2008-2	54	I4-I17	0.3968	38	2008	Iran	1	321	41.74	35.5	1
besharat2008-2	54	I11-I17	0.3776	38	2008	Iran	1	321	41.74	35.5	1
besharat2008-2	54	I12-I17	0.3072	38	2008	Iran	1	321	41.74	35.5	1
bolat2017	72	I2-I4	0.5037	50	2017	Turkey	1	948	53.69	14.5	0
bolat2017	72	I2-I11	0.3942	50	2017	Turkey	1	948	53.69	14.5	0
bolat2017	72	I4-I11	0.3726	50	2017	Turkey	1	948	53.69	14.5	0
bolat2017	72	I2-I12	0.1679	50	2017	Turkey	1	948	53.69	14.5	0
bolat2017	72	I4-I12	0.1587	50	2017	Turkey	1	948	53.69	14.5	0
bolat2017	72	I11-I12	0.1242	50	2017	Turkey	1	948	53.69	14.5	0
bolat2017	72	I2-I17	0.3942	50	2017	Turkey	1	948	53.69	14.5	0
bolat2017	72	I4-I17	0.3726	50	2017	Turkey	1	948	53.69	14.5	0
bolat2017	72	I11-I17	0.2916	50	2017	Turkey	1	948	53.69	14.5	0
bolat2017	72	I12-I17	0.1242	50	2017	Turkey	1	948	53.69	14.5	0
boutemy2000	16	I2-I4	0.658119	11	2000	USA	3	99	NA	18.9	0
boutemy2000	16	I2-I11	0.586782	11	2000	USA	3	99	NA	18.9	0
boutemy2000	16	I4-I11	0.615604	11	2000	USA	3	99	NA	18.9	0
boutemy2000	16	I2-I12	0.427017	11	2000	USA	3	99	NA	18.9	0
boutemy2000	16	I4-I12	0.452329	11	2000	USA	3	99	NA	18.9	0
boutemy2000	16	I11-I12	0.443177	11	2000	USA	3	99	NA	18.9	0
boutemy2000	16	I2-I17	0.396871	11	2000	USA	3	99	NA	18.9	0
boutemy2000	16	I4-I17	0.403216	11	2000	USA	3	99	NA	18.9	0
boutemy2000	16	I11-I17	0.419886	11	2000	USA	3	99	NA	18.9	0
boutemy2000	16	I12-I17	0.380678	11	2000	USA	3	99	NA	18.9	0
bressi1996a	8	I2-I4	0.3468	4	1996	Italy	1	642	50.93	43.3	1
bressi1996a	8	I2-I11	0.4352	4	1996	Italy	1	642	50.93	43.3	1
bressi1996a	8	I4-I11	0.3264	4	1996	Italy	1	642	50.93	43.3	1
bressi1996a	8	I2-I12	0.2924	4	1996	Italy	1	642	50.93	43.3	1
bressi1996a	8	I4-I12	0.2193	4	1996	Italy	1	642	50.93	43.3	1
bressi1996a	8	I11-I12	0.2752	4	1996	Italy	1	642	50.93	43.3	1
bressi1996a	8	I2-I17	0.34	4	1996	Italy	1	642	50.93	43.3	1
bressi1996a	8	I4-I17	0.255	4	1996	Italy	1	642	50.93	43.3	1
bressi1996a	8	I11-I17	0.32	4	1996	Italy	1	642	50.93	43.3	1
bressi1996a	8	I12-I17	0.215	4	1996	Italy	1	642	50.93	43.3	1
bressi1996b	9	I2-I4	0.5265	4	1996	Italy	1	206	54.37	34.2	0
bressi1996b	9	I2-I11	0.3969	4	1996	Italy	1	206	54.37	34.2	0
bressi1996b	9	I4-I11	0.3185	4	1996	Italy	1	206	54.37	34.2	0
bressi1996b	9	I2-I12	0.2106	4	1996	Italy	1	206	54.37	34.2	0
bressi1996b	9	I4-I12	0.169	4	1996	Italy	1	206	54.37	34.2	0
bressi1996b	9	I11-I12	0.1274	4	1996	Italy	1	206	54.37	34.2	0
bressi1996b	9	I2-I17	0.3888	4	1996	Italy	1	206	54.37	34.2	0
bressi1996b	9	I4-I17	0.312	4	1996	Italy	1	206	54.37	34.2	0
bressi1996b	9	I11-I17	0.2352	4	1996	Italy	1	206	54.37	34.2	0
bressi1996b	9	I12-I17	0.1248	4	1996	Italy	1	206	54.37	34.2	0
briganti2019	86	I2-I4	0.638386	60	2019	Belgium	1	1925	58	19	0
briganti2019	86	I2-I11	0.396468	60	2019	Belgium	1	1925	58	19	0
briganti2019	86	I4-I11	0.344773	60	2019	Belgium	1	1925	58	19	0
briganti2019	86	I2-I12	0.353193	60	2019	Belgium	1	1925	58	19	0
briganti2019	86	I4-I12	0.353397	60	2019	Belgium	1	1925	58	19	0
briganti2019	86	I11-I12	0.288025	60	2019	Belgium	1	1925	58	19	0
briganti2019	86	I2-I17	0.3145	60	2019	Belgium	1	1925	58	19	0
briganti2019	86	I4-I17	0.337778	60	2019	Belgium	1	1925	58	19	0
briganti2019	86	I11-I17	0.295588	60	2019	Belgium	1	1925	58	19	0
briganti2019	86	I12-I17	0.378581	60	2019	Belgium	1	1925	58	19	0
chung2003	32	I2-I4	0.4615	23	2006	South Korea	1	408	33.33	23.3	0
chung2003	32	I2-I11	0.5396	23	2006	South Korea	1	408	33.33	23.3	0
chung2003	32	I4-I11	0.494	23	2006	South Korea	1	408	33.33	23.3	0
chung2003	32	I2-I12	0.3479	23	2006	South Korea	1	408	33.33	23.3	0
chung2003	32	I4-I12	0.3185	23	2006	South Korea	1	408	33.33	23.3	0
chung2003	32	I11-I12	0.3724	23	2006	South Korea	1	408	33.33	23.3	0
chung2003	32	I2-I17	0.3905	23	2006	South Korea	1	408	33.33	23.3	0
chung2003	32	I4-I17	0.3575	23	2006	South Korea	1	408	33.33	23.3	0
chung2003	32	I11-I17	0.418	23	2006	South Korea	1	408	33.33	23.3	0
chung2003	32	I12-I17	0.2695	23	2006	South Korea	1	408	33.33	23.3	0
cleland2005	40	I2-I4	0.396372	28	2005	USA	1	220	28	41	1
cleland2005	40	I2-I11	0.50964	28	2005	USA	1	220	28	41	1
cleland2005	40	I4-I11	0.35072	28	2005	USA	1	220	28	41	1
cleland2005	40	I2-I12	0.354858	28	2005	USA	1	220	28	41	1
cleland2005	40	I4-I12	0.248528	28	2005	USA	1	220	28	41	1
cleland2005	40	I11-I12	0.30688	28	2005	USA	1	220	28	41	1
cleland2005	40	I2-I17	0.416184	28	2005	USA	1	220	28	41	1
cleland2005	40	I4-I17	0.325328	28	2005	USA	1	220	28	41	1
cleland2005	40	I11-I17	0.37264	28	2005	USA	1	220	28	41	1
cleland2005	40	I12-I17	0.265384	28	2005	USA	1	220	28	41	1
colombarolli2019	77	I2-I4	0.4774	53	2019	Brazil	1	850	83.2	31	0
colombarolli2019	77	I2-I11	0.4851	53	2019	Brazil	1	850	83.2	31	0
colombarolli2019	77	I4-I11	0.3906	53	2019	Brazil	1	850	83.2	31	0
colombarolli2019	77	I2-I12	0.2618	53	2019	Brazil	1	850	83.2	31	0
colombarolli2019	77	I4-I12	0.2108	53	2019	Brazil	1	850	83.2	31	0
colombarolli2019	77	I11-I12	0.2142	53	2019	Brazil	1	850	83.2	31	0
colombarolli2019	77	I2-I17	0.2772	53	2019	Brazil	1	850	83.2	31	0
colombarolli2019	77	I4-I17	0.2232	53	2019	Brazil	1	850	83.2	31	0
colombarolli2019	77	I11-I17	0.2268	53	2019	Brazil	1	850	83.2	31	0
colombarolli2019	77	I12-I17	0.1224	53	2019	Brazil	1	850	83.2	31	0
degucht2004	39	I2-I4	0.5945	27	2004	Netherlands	1	2219	49.62	36.4	2
degucht2004	39	I2-I11	0.4203	27	2004	Netherlands	1	2219	49.62	36.4	2
degucht2004	39	I4-I11	0.3836	27	2004	Netherlands	1	2219	49.62	36.4	2
degucht2004	39	I2-I12	0.5379	27	2004	Netherlands	1	2219	49.62	36.4	2
degucht2004	39	I4-I12	0.5342	27	2004	Netherlands	1	2219	49.62	36.4	2
degucht2004	39	I11-I12	0.3538	27	2004	Netherlands	1	2219	49.62	36.4	2
degucht2004	39	I2-I17	0.4423	27	2004	Netherlands	1	2219	49.62	36.4	2
degucht2004	39	I4-I17	0.4737	27	2004	Netherlands	1	2219	49.62	36.4	2
degucht2004	39	I11-I17	0.3521	27	2004	Netherlands	1	2219	49.62	36.4	2
degucht2004	39	I12-I17	0.4301	27	2004	Netherlands	1	2219	49.62	36.4	2
eiden1998	14	I2-I4	0.587351	9	1998	USA	3	245	64.44	20.4	0
eiden1998	14	I2-I11	0.509134	9	1998	USA	3	245	64.44	20.4	0
eiden1998	14	I4-I11	0.502542	9	1998	USA	3	245	64.44	20.4	0
eiden1998	14	I2-I12	0.378647	9	1998	USA	3	245	64.44	20.4	0
eiden1998	14	I4-I12	0.358402	9	1998	USA	3	245	64.44	20.4	0
eiden1998	14	I11-I12	0.348172	9	1998	USA	3	245	64.44	20.4	0
eiden1998	14	I2-I17	0.434447	9	1998	USA	3	245	64.44	20.4	0
eiden1998	14	I4-I17	0.41482	9	1998	USA	3	245	64.44	20.4	0
eiden1998	14	I11-I17	0.382511	9	1998	USA	3	245	64.44	20.4	0
eiden1998	14	I12-I17	0.3685	9	1998	USA	3	245	64.44	20.4	0
el_abiddine2017a	73	I2-I4	0.1952	51	2017	Algeria/Oman/Gaza	1	2200	70.91	18.8	0
el_abiddine2017a	73	I2-I11	0.3111	51	2017	Algeria/Oman/Gaza	1	2200	70.91	18.8	0
el_abiddine2017a	73	I4-I11	0.1632	51	2017	Algeria/Oman/Gaza	1	2200	70.91	18.8	0
el_abiddine2017a	73	I2-I12	0.1098	51	2017	Algeria/Oman/Gaza	1	2200	70.91	18.8	0
el_abiddine2017a	73	I4-I12	0.0576	51	2017	Algeria/Oman/Gaza	1	2200	70.91	18.8	0
el_abiddine2017a	73	I11-I12	0.0918	51	2017	Algeria/Oman/Gaza	1	2200	70.91	18.8	0
el_abiddine2017a	73	I2-I17	0.2013	51	2017	Algeria/Oman/Gaza	1	2200	70.91	18.8	0
el_abiddine2017a	73	I4-I17	0.1056	51	2017	Algeria/Oman/Gaza	1	2200	70.91	18.8	0
el_abiddine2017a	73	I11-I17	0.1683	51	2017	Algeria/Oman/Gaza	1	2200	70.91	18.8	0
el_abiddine2017a	73	I12-I17	0.0594	51	2017	Algeria/Oman/Gaza	1	2200	70.91	18.8	0
el_abiddine2017b	74	I2-I4	0.5244	51	2017	Canada	1	2221	62.27	20.9	0
el_abiddine2017b	74	I2-I11	0.4408	51	2017	Canada	1	2221	62.27	20.9	0
el_abiddine2017b	74	I4-I11	0.4002	51	2017	Canada	1	2221	62.27	20.9	0
el_abiddine2017b	74	I2-I12	0.3724	51	2017	Canada	1	2221	62.27	20.9	0
el_abiddine2017b	74	I4-I12	0.3381	51	2017	Canada	1	2221	62.27	20.9	0
el_abiddine2017b	74	I11-I12	0.2842	51	2017	Canada	1	2221	62.27	20.9	0
el_abiddine2017b	74	I2-I17	0.4332	51	2017	Canada	1	2221	62.27	20.9	0
el_abiddine2017b	74	I4-I17	0.3933	51	2017	Canada	1	2221	62.27	20.9	0
el_abiddine2017b	74	I11-I17	0.3306	51	2017	Canada	1	2221	62.27	20.9	0
el_abiddine2017b	74	I12-I17	0.2793	51	2017	Canada	1	2221	62.27	20.9	0
erni1997	12	I2-I4	0.5565	7	1997	Switzerland	1	277	49.6	24.3	0
erni1997	12	I2-I11	0.4961	7	1997	Switzerland	1	277	49.6	24.3	0
erni1997	12	I4-I11	0.4625	7	1997	Switzerland	1	277	49.6	24.3	0
erni1997	12	I2-I12	0.5239	7	1997	Switzerland	1	277	49.6	24.3	0
erni1997	12	I4-I12	0.4885	7	1997	Switzerland	1	277	49.6	24.3	0
erni1997	12	I11-I12	0.4373	7	1997	Switzerland	1	277	49.6	24.3	0
erni1997	12	I2-I17	0.4201	7	1997	Switzerland	1	277	49.6	24.3	0
erni1997	12	I4-I17	0.4545	7	1997	Switzerland	1	277	49.6	24.3	0
erni1997	12	I11-I17	0.3469	7	1997	Switzerland	1	277	49.6	24.3	0
erni1997	12	I12-I17	0.3665	7	1997	Switzerland	1	277	49.6	24.3	0
fournier2019	87	I2-I4	0.668971	61	2019	France	1	287	87.8	19.6	0
fournier2019	87	I2-I11	0.556721	61	2019	France	1	287	87.8	19.6	0
fournier2019	87	I4-I11	0.506551	61	2019	France	1	287	87.8	19.6	0
fournier2019	87	I2-I12	0.361698	61	2019	France	1	287	87.8	19.6	0
fournier2019	87	I4-I12	0.343883	61	2019	France	1	287	87.8	19.6	0
fournier2019	87	I11-I12	0.439478	61	2019	France	1	287	87.8	19.6	0
fournier2019	87	I2-I17	0.35137	61	2019	France	1	287	87.8	19.6	0
fournier2019	87	I4-I17	0.347825	61	2019	France	1	287	87.8	19.6	0
fournier2019	87	I11-I17	0.475062	61	2019	France	1	287	87.8	19.6	0
fournier2019	87	I12-I17	0.384847	61	2019	France	1	287	87.8	19.6	0
franz2001	22	I2-I4	0.3577	16	2001	Germany	1	419	64.92	38.3	1
franz2001	22	I2-I11	0.4672	16	2001	Germany	1	419	64.92	38.3	1
franz2001	22	I4-I11	0.3136	16	2001	Germany	1	419	64.92	38.3	1
franz2001	22	I2-I12	0.3869	16	2001	Germany	1	419	64.92	38.3	1
franz2001	22	I4-I12	0.2597	16	2001	Germany	1	419	64.92	38.3	1
franz2001	22	I11-I12	0.3392	16	2001	Germany	1	419	64.92	38.3	1
franz2001	22	I2-I17	0	16	2001	Germany	1	419	64.92	38.3	1
franz2001	22	I4-I17	0	16	2001	Germany	1	419	64.92	38.3	1
franz2001	22	I11-I17	0	16	2001	Germany	1	419	64.92	38.3	1
franz2001	22	I12-I17	0	16	2001	Germany	1	419	64.92	38.3	1
fukunishi1997	13	I2-I4	0.559322	8	1997	Japan	1	149	51.68	34.2	1
fukunishi1997	13	I2-I11	0.543742	8	1997	Japan	1	149	51.68	34.2	1
fukunishi1997	13	I4-I11	0.501164	8	1997	Japan	1	149	51.68	34.2	1
fukunishi1997	13	I2-I12	0.575681	8	1997	Japan	1	149	51.68	34.2	1
fukunishi1997	13	I4-I12	0.530602	8	1997	Japan	1	149	51.68	34.2	1
fukunishi1997	13	I11-I12	0.515822	8	1997	Japan	1	149	51.68	34.2	1
fukunishi1997	13	I2-I17	0.6232	8	1997	Japan	1	149	51.68	34.2	1
fukunishi1997	13	I4-I17	0.5744	8	1997	Japan	1	149	51.68	34.2	1
fukunishi1997	13	I11-I17	0.5584	8	1997	Japan	1	149	51.68	34.2	1
fukunishi1997	13	I12-I17	0.5912	8	1997	Japan	1	149	51.68	34.2	1
gignac2007	47	I2-I4	0.6398	34	2007	Australia	1	355	71.02	38.5	0
gignac2007	47	I2-I11	0.4013	34	2007	Australia	1	355	71.02	38.5	0
gignac2007	47	I4-I11	0.3872	34	2007	Australia	1	355	71.02	38.5	0
gignac2007	47	I2-I12	0.4311	34	2007	Australia	1	355	71.02	38.5	0
gignac2007	47	I4-I12	0.4654	34	2007	Australia	1	355	71.02	38.5	0
gignac2007	47	I11-I12	0.4266	34	2007	Australia	1	355	71.02	38.5	0
gignac2007	47	I2-I17	0.435	34	2007	Australia	1	355	71.02	38.5	0
gignac2007	47	I4-I17	0.4918	34	2007	Australia	1	355	71.02	38.5	0
gignac2007	47	I11-I17	0.4053	34	2007	Australia	1	355	71.02	38.5	0
gignac2007	47	I12-I17	0.4091	34	2007	Australia	1	355	71.02	38.5	0
guelec2009	58	I2-I4	-0.1479	41	2009	Turkey	1	383	60.8	23.4	0
guelec2009	58	I2-I11	0.3264	41	2009	Turkey	1	383	60.8	23.4	0
guelec2009	58	I4-I11	-0.1856	41	2009	Turkey	1	383	60.8	23.4	0
guelec2009	58	I2-I12	0.1122	41	2009	Turkey	1	383	60.8	23.4	0
guelec2009	58	I4-I12	-0.0638	41	2009	Turkey	1	383	60.8	23.4	0
guelec2009	58	I11-I12	0.1408	41	2009	Turkey	1	383	60.8	23.4	0
guelec2009	58	I2-I17	0.255	41	2009	Turkey	1	383	60.8	23.4	0
guelec2009	58	I4-I17	-0.145	41	2009	Turkey	1	383	60.8	23.4	0
guelec2009	58	I11-I17	0.32	41	2009	Turkey	1	383	60.8	23.4	0
guelec2009	58	I12-I17	0.11	41	2009	Turkey	1	383	60.8	23.4	0
joukamaa2001a	23	I2-I4	0.561192	17	2001	Finland	1	2758	100	31	0
joukamaa2001a	23	I2-I11	0.481596	17	2001	Finland	1	2758	100	31	0
joukamaa2001a	23	I4-I11	0.418102	17	2001	Finland	1	2758	100	31	0
joukamaa2001a	23	I2-I12	0.391548	17	2001	Finland	1	2758	100	31	0
joukamaa2001a	23	I4-I12	0.339926	17	2001	Finland	1	2758	100	31	0
joukamaa2001a	23	I11-I12	0.291713	17	2001	Finland	1	2758	100	31	0
joukamaa2001a	23	I2-I17	0.504108	17	2001	Finland	1	2758	100	31	0
joukamaa2001a	23	I4-I17	0.437646	17	2001	Finland	1	2758	100	31	0
joukamaa2001a	23	I11-I17	0.375573	17	2001	Finland	1	2758	100	31	0
joukamaa2001a	23	I12-I17	0.305349	17	2001	Finland	1	2758	100	31	0
joukamaa2001b	24	I2-I4	0.524772	17	2001	Finland	1	2276	0	31	0
joukamaa2001b	24	I2-I11	0.476784	17	2001	Finland	1	2276	0	31	0
joukamaa2001b	24	I4-I11	0.417648	17	2001	Finland	1	2276	0	31	0
joukamaa2001b	24	I2-I12	0.323532	17	2001	Finland	1	2276	0	31	0
joukamaa2001b	24	I4-I12	0.283404	17	2001	Finland	1	2276	0	31	0
joukamaa2001b	24	I11-I12	0.257488	17	2001	Finland	1	2276	0	31	0
joukamaa2001b	24	I2-I17	0.498456	17	2001	Finland	1	2276	0	31	0
joukamaa2001b	24	I4-I17	0.436632	17	2001	Finland	1	2276	0	31	0
joukamaa2001b	24	I11-I17	0.396704	17	2001	Finland	1	2276	0	31	0
joukamaa2001b	24	I12-I17	0.269192	17	2001	Finland	1	2276	0	31	0
kamm2016	71	I2-I4	0.1755	49	2016	Chile	3	225	55.3	15.5	0
kamm2016	71	I2-I11	0.2275	49	2016	Chile	3	225	55.3	15.5	0
kamm2016	71	I4-I11	0.0945	49	2016	Chile	3	225	55.3	15.5	0
kamm2016	71	I2-I12	0.117	49	2016	Chile	3	225	55.3	15.5	0
kamm2016	71	I4-I12	0.0486	49	2016	Chile	3	225	55.3	15.5	0
kamm2016	71	I11-I12	0.063	49	2016	Chile	3	225	55.3	15.5	0
kamm2016	71	I2-I17	0.2925	49	2016	Chile	3	225	55.3	15.5	0
kamm2016	71	I4-I17	0.1215	49	2016	Chile	3	225	55.3	15.5	0
kamm2016	71	I11-I17	0.1575	49	2016	Chile	3	225	55.3	15.5	0
kamm2016	71	I12-I17	0.081	49	2016	Chile	3	225	55.3	15.5	0
khosravani2019	78	I2-I4	0.2812	54	2019	Iran	1	419	46.2	31.9	1
khosravani2019	78	I2-I11	0.444	54	2019	Iran	1	419	46.2	31.9	1
khosravani2019	78	I4-I11	0.228	54	2019	Iran	1	419	46.2	31.9	1
khosravani2019	78	I2-I12	0.3848	54	2019	Iran	1	419	46.2	31.9	1
khosravani2019	78	I4-I12	0.1976	54	2019	Iran	1	419	46.2	31.9	1
khosravani2019	78	I11-I12	0.312	54	2019	Iran	1	419	46.2	31.9	1
khosravani2019	78	I2-I17	0.37	54	2019	Iran	1	419	46.2	31.9	1
khosravani2019	78	I4-I17	0.19	54	2019	Iran	1	419	46.2	31.9	1
khosravani2019	78	I11-I17	0.3	54	2019	Iran	1	419	46.2	31.9	1
khosravani2019	78	I12-I17	0.26	54	2019	Iran	1	419	46.2	31.9	1
koch2015	70	I2-I4	0.4108	48	2015	Germany	1	403	63.5	42.3	1
koch2015	70	I2-I11	0.474	48	2015	Germany	1	403	63.5	42.3	1
koch2015	70	I4-I11	0.312	48	2015	Germany	1	403	63.5	42.3	1
koch2015	70	I2-I12	0.3792	48	2015	Germany	1	403	63.5	42.3	1
koch2015	70	I4-I12	0.2496	48	2015	Germany	1	403	63.5	42.3	1
koch2015	70	I11-I12	0.288	48	2015	Germany	1	403	63.5	42.3	1
koch2015	70	I2-I17	0.396264	48	2015	Germany	1	403	63.5	42.3	1
koch2015	70	I4-I17	0.260832	48	2015	Germany	1	403	63.5	42.3	1
koch2015	70	I11-I17	0.30096	48	2015	Germany	1	403	63.5	42.3	1
koch2015	70	I12-I17	0.240768	48	2015	Germany	1	403	63.5	42.3	1
kojima2001	25	I2-I4	0.2195	18	2001	Canada	1	1443	31.74	59	1
kojima2001	25	I2-I11	0.4626	18	2001	Canada	1	1443	31.74	59	1
kojima2001	25	I4-I11	0.1772	18	2001	Canada	1	1443	31.74	59	1
kojima2001	25	I2-I12	0.2695	18	2001	Canada	1	1443	31.74	59	1
kojima2001	25	I4-I12	0.005	18	2001	Canada	1	1443	31.74	59	1
kojima2001	25	I11-I12	0.3458	18	2001	Canada	1	1443	31.74	59	1
kojima2001	25	I2-I17	0.3358	18	2001	Canada	1	1443	31.74	59	1
kojima2001	25	I4-I17	0.0961	18	2001	Canada	1	1443	31.74	59	1
kojima2001	25	I11-I17	0.4088	18	2001	Canada	1	1443	31.74	59	1
kojima2001	25	I12-I17	0.2568	18	2001	Canada	1	1443	31.74	59	1
komaki2003a	33	I2-I4	0.3675	24	2006	Japan	1	940	62.02	35.5	1
komaki2003a	33	I2-I11	0.435	24	2006	Japan	1	940	62.02	35.5	1
komaki2003a	33	I4-I11	0.2842	24	2006	Japan	1	940	62.02	35.5	1
komaki2003a	33	I2-I12	0.315	24	2006	Japan	1	940	62.02	35.5	1
komaki2003a	33	I4-I12	0.2058	24	2006	Japan	1	940	62.02	35.5	1
komaki2003a	33	I11-I12	0.2436	24	2006	Japan	1	940	62.02	35.5	1
komaki2003a	33	I2-I17	0.3225	24	2006	Japan	1	940	62.02	35.5	1
komaki2003a	33	I4-I17	0.2107	24	2006	Japan	1	940	62.02	35.5	1
komaki2003a	33	I11-I17	0.2494	24	2006	Japan	1	940	62.02	35.5	1
komaki2003a	33	I12-I17	0.1806	24	2006	Japan	1	940	62.02	35.5	1
komaki2003b	34	I2-I4	0.406	24	2006	Japan	1	347	37.46	29.1	0
komaki2003b	34	I2-I11	0.399	24	2006	Japan	1	347	37.46	29.1	0
komaki2003b	34	I4-I11	0.3306	24	2006	Japan	1	347	37.46	29.1	0
komaki2003b	34	I2-I12	0.371	24	2006	Japan	1	347	37.46	29.1	0
komaki2003b	34	I4-I12	0.3074	24	2006	Japan	1	347	37.46	29.1	0
komaki2003b	34	I11-I12	0.3021	24	2006	Japan	1	347	37.46	29.1	0
komaki2003b	34	I2-I17	0.343	24	2006	Japan	1	347	37.46	29.1	0
komaki2003b	34	I4-I17	0.2842	24	2006	Japan	1	347	37.46	29.1	0
komaki2003b	34	I11-I17	0.2793	24	2006	Japan	1	347	37.46	29.1	0
komaki2003b	34	I12-I17	0.2597	24	2006	Japan	1	347	37.46	29.1	0
kroner1995	7	I2-I4	0.424304	3	1995	Canada	1	508	0	33	0
kroner1995	7	I2-I11	0.51136	3	1995	Canada	1	508	0	33	0
kroner1995	7	I4-I11	0.421903	3	1995	Canada	1	508	0	33	0
kroner1995	7	I2-I12	0.424192	3	1995	Canada	1	508	0	33	0
kroner1995	7	I4-I12	0.342378	3	1995	Canada	1	508	0	33	0
kroner1995	7	I11-I12	0.41622	3	1995	Canada	1	508	0	33	0
kroner1995	7	I2-I17	0.466656	3	1995	Canada	1	508	0	33	0
kroner1995	7	I4-I17	0.381	3	1995	Canada	1	508	0	33	0
kroner1995	7	I11-I17	0.459762	3	1995	Canada	1	508	0	33	0
kroner1995	7	I12-I17	0.382092	3	1995	Canada	1	508	0	33	0
larwood2020	88	I2-I4	0.624688	62	2020	UK	1	162	56.2	21.5	0
larwood2020	88	I2-I11	0.501798	62	2020	UK	1	162	56.2	21.5	0
larwood2020	88	I4-I11	0.499745	62	2020	UK	1	162	56.2	21.5	0
larwood2020	88	I2-I12	0.344116	62	2020	UK	1	162	56.2	21.5	0
larwood2020	88	I4-I12	0.265249	62	2020	UK	1	162	56.2	21.5	0
larwood2020	88	I11-I12	0.430473	62	2020	UK	1	162	56.2	21.5	0
larwood2020	88	I2-I17	0.445525	62	2020	UK	1	162	56.2	21.5	0
larwood2020	88	I4-I17	0.425911	62	2020	UK	1	162	56.2	21.5	0
larwood2020	88	I11-I17	0.537431	62	2020	UK	1	162	56.2	21.5	0
larwood2020	88	I12-I17	0.512523	62	2020	UK	1	162	56.2	21.5	0
loas2001a	26	I2-I4	0.3575	19	2001	France	1	659	59.03	27.2	1
loas2001a	26	I2-I11	0.351	19	2001	France	1	659	59.03	27.2	1
loas2001a	26	I4-I11	0.297	19	2001	France	1	659	59.03	27.2	1
loas2001a	26	I2-I12	0.2535	19	2001	France	1	659	59.03	27.2	1
loas2001a	26	I4-I12	0.2145	19	2001	France	1	659	59.03	27.2	1
loas2001a	26	I11-I12	0.2106	19	2001	France	1	659	59.03	27.2	1
loas2001a	26	I2-I17	0.234	19	2001	France	1	659	59.03	27.2	1
loas2001a	26	I4-I17	0.198	19	2001	France	1	659	59.03	27.2	1
loas2001a	26	I11-I17	0.1944	19	2001	France	1	659	59.03	27.2	1
loas2001a	26	I12-I17	0.1404	19	2001	France	1	659	59.03	27.2	1
loas2001b	27	I2-I4	0.4402	19	2001	France	1	769	59.82	27.1	0
loas2001b	27	I2-I11	0.3692	19	2001	France	1	769	59.82	27.1	0
loas2001b	27	I4-I11	0.3224	19	2001	France	1	769	59.82	27.1	0
loas2001b	27	I2-I12	0.355	19	2001	France	1	769	59.82	27.1	0
loas2001b	27	I4-I12	0.31	19	2001	France	1	769	59.82	27.1	0
loas2001b	27	I11-I12	0.26	19	2001	France	1	769	59.82	27.1	0
loas2001b	27	I2-I17	0.3408	19	2001	France	1	769	59.82	27.1	0
loas2001b	27	I4-I17	0.2976	19	2001	France	1	769	59.82	27.1	0
loas2001b	27	I11-I17	0.2496	19	2001	France	1	769	59.82	27.1	0
loas2001b	27	I12-I17	0.24	19	2001	France	1	769	59.82	27.1	0
loiselle2001a	28	I2-I4	0.5625	20	2001	USA	1	333	57	21	0
loiselle2001a	28	I2-I11	0.51	20	2001	USA	1	333	57	21	0
loiselle2001a	28	I4-I11	0.51	20	2001	USA	1	333	57	21	0
loiselle2001a	28	I2-I12	0.435	20	2001	USA	1	333	57	21	0
loiselle2001a	28	I4-I12	0.435	20	2001	USA	1	333	57	21	0
loiselle2001a	28	I11-I12	0.3944	20	2001	USA	1	333	57	21	0
loiselle2001a	28	I2-I17	0.4425	20	2001	USA	1	333	57	21	0
loiselle2001a	28	I4-I17	0.4425	20	2001	USA	1	333	57	21	0
loiselle2001a	28	I11-I17	0.4012	20	2001	USA	1	333	57	21	0
loiselle2001a	28	I12-I17	0.3422	20	2001	USA	1	333	57	21	0
loiselle2001b	29	I2-I4	0.0722	20	2001	Peru	1	228	78	22.6	0
loiselle2001b	29	I2-I11	0.2318	20	2001	Peru	1	228	78	22.6	0
loiselle2001b	29	I4-I11	0.1159	20	2001	Peru	1	228	78	22.6	0
loiselle2001b	29	I2-I12	0.1634	20	2001	Peru	1	228	78	22.6	0
loiselle2001b	29	I4-I12	0.0817	20	2001	Peru	1	228	78	22.6	0
loiselle2001b	29	I11-I12	0.2623	20	2001	Peru	1	228	78	22.6	0
loiselle2001b	29	I2-I17	0.1444	20	2001	Peru	1	228	78	22.6	0
loiselle2001b	29	I4-I17	0.0722	20	2001	Peru	1	228	78	22.6	0
loiselle2001b	29	I11-I17	0.2318	20	2001	Peru	1	228	78	22.6	0
loiselle2001b	29	I12-I17	0.1634	20	2001	Peru	1	228	78	22.6	0
louth1998	15	I2-I4	0.565746	10	1998	Canada	3	145	100	21.7	0
louth1998	15	I2-I11	0.514476	10	1998	Canada	3	145	100	21.7	0
louth1998	15	I4-I11	0.513506	10	1998	Canada	3	145	100	21.7	0
louth1998	15	I2-I12	0.33755	10	1998	Canada	3	145	100	21.7	0
louth1998	15	I4-I12	0.346188	10	1998	Canada	3	145	100	21.7	0
louth1998	15	I11-I12	0.355998	10	1998	Canada	3	145	100	21.7	0
louth1998	15	I2-I17	0.449247	10	1998	Canada	3	145	100	21.7	0
louth1998	15	I4-I17	0.469608	10	1998	Canada	3	145	100	21.7	0
louth1998	15	I11-I17	0.480159	10	1998	Canada	3	145	100	21.7	0
louth1998	15	I12-I17	0.356814	10	1998	Canada	3	145	100	21.7	0
martinez-sanchez1996	11	I2-I4	0.57599	6	1996	Spain	1	370	71.08	19.5	0
martinez-sanchez1996	11	I2-I11	0.509096	6	1996	Spain	1	370	71.08	19.5	0
martinez-sanchez1996	11	I4-I11	0.479399	6	1996	Spain	1	370	71.08	19.5	0
martinez-sanchez1996	11	I2-I12	0.449054	6	1996	Spain	1	370	71.08	19.5	0
martinez-sanchez1996	11	I4-I12	0.423057	6	1996	Spain	1	370	71.08	19.5	0
martinez-sanchez1996	11	I11-I12	0.371514	6	1996	Spain	1	370	71.08	19.5	0
martinez-sanchez1996	11	I2-I17	0.50509	6	1996	Spain	1	370	71.08	19.5	0
martinez-sanchez1996	11	I4-I17	0.511652	6	1996	Spain	1	370	71.08	19.5	0
martinez-sanchez1996	11	I11-I17	0.41945	6	1996	Spain	1	370	71.08	19.5	0
martinez-sanchez1996	11	I12-I17	0.379428	6	1996	Spain	1	370	71.08	19.5	0
meganck2008a	55	I2-I4	0.5372	39	2008	Belgium	1	404	70	38.4	1
meganck2008a	55	I2-I11	0.4345	39	2008	Belgium	1	404	70	38.4	1
meganck2008a	55	I4-I11	0.374	39	2008	Belgium	1	404	70	38.4	1
meganck2008a	55	I2-I12	0.4503	39	2008	Belgium	1	404	70	38.4	1
meganck2008a	55	I4-I12	0.3876	39	2008	Belgium	1	404	70	38.4	1
meganck2008a	55	I11-I12	0.3135	39	2008	Belgium	1	404	70	38.4	1
meganck2008a	55	I2-I17	0.4898	39	2008	Belgium	1	404	70	38.4	1
meganck2008a	55	I4-I17	0.4216	39	2008	Belgium	1	404	70	38.4	1
meganck2008a	55	I11-I17	0.341	39	2008	Belgium	1	404	70	38.4	1
meganck2008a	55	I12-I17	0.3534	39	2008	Belgium	1	404	70	38.4	1
meganck2008b	56	I2-I4	0.7056	39	2008	Belgium	1	157	84.7	20.7	0
meganck2008b	56	I2-I11	0.2688	39	2008	Belgium	1	157	84.7	20.7	0
meganck2008b	56	I4-I11	0.2688	39	2008	Belgium	1	157	84.7	20.7	0
meganck2008b	56	I2-I12	0.3108	39	2008	Belgium	1	157	84.7	20.7	0
meganck2008b	56	I4-I12	0.3108	39	2008	Belgium	1	157	84.7	20.7	0
meganck2008b	56	I11-I12	0.1184	39	2008	Belgium	1	157	84.7	20.7	0
meganck2008b	56	I2-I17	0.336	39	2008	Belgium	1	157	84.7	20.7	0
meganck2008b	56	I4-I17	0.336	39	2008	Belgium	1	157	84.7	20.7	0
meganck2008b	56	I11-I17	0.128	39	2008	Belgium	1	157	84.7	20.7	0
meganck2008b	56	I12-I17	0.148	39	2008	Belgium	1	157	84.7	20.7	0
moriguchi2007a	48	I2-I4	0.369132	35	2007	Japan	1	1924	62.99	35.4	1
moriguchi2007a	48	I2-I11	0.389855	35	2007	Japan	1	1924	62.99	35.4	1
moriguchi2007a	48	I4-I11	0.291339	35	2007	Japan	1	1924	62.99	35.4	1
moriguchi2007a	48	I2-I12	0.310927	35	2007	Japan	1	1924	62.99	35.4	1
moriguchi2007a	48	I4-I12	0.249617	35	2007	Japan	1	1924	62.99	35.4	1
moriguchi2007a	48	I11-I12	0.302864	35	2007	Japan	1	1924	62.99	35.4	1
moriguchi2007a	48	I2-I17	0.271439	35	2007	Japan	1	1924	62.99	35.4	1
moriguchi2007a	48	I4-I17	0.222529	35	2007	Japan	1	1924	62.99	35.4	1
moriguchi2007a	48	I11-I17	0.273386	35	2007	Japan	1	1924	62.99	35.4	1
moriguchi2007a	48	I12-I17	0.241771	35	2007	Japan	1	1924	62.99	35.4	1
moriguchi2007b	49	I2-I4	0.352586	35	2007	Japan	1	2718	50.4	41.1	0
moriguchi2007b	49	I2-I11	0.381235	35	2007	Japan	1	2718	50.4	41.1	0
moriguchi2007b	49	I4-I11	0.283784	35	2007	Japan	1	2718	50.4	41.1	0
moriguchi2007b	49	I2-I12	0.291988	35	2007	Japan	1	2718	50.4	41.1	0
moriguchi2007b	49	I4-I12	0.220698	35	2007	Japan	1	2718	50.4	41.1	0
moriguchi2007b	49	I11-I12	0.301852	35	2007	Japan	1	2718	50.4	41.1	0
moriguchi2007b	49	I2-I17	0.190673	35	2007	Japan	1	2718	50.4	41.1	0
moriguchi2007b	49	I4-I17	0.130914	35	2007	Japan	1	2718	50.4	41.1	0
moriguchi2007b	49	I11-I17	0.239453	35	2007	Japan	1	2718	50.4	41.1	0
moriguchi2007b	49	I12-I17	0.212592	35	2007	Japan	1	2718	50.4	41.1	0
mueller2003a	35	I2-I4	0.4914	25	2003	Germany	1	204	59.3	47.1	1
mueller2003a	35	I2-I11	0.4602	25	2003	Germany	1	204	59.3	47.1	1
mueller2003a	35	I4-I11	0.3717	25	2003	Germany	1	204	59.3	47.1	1
mueller2003a	35	I2-I12	0.2964	25	2003	Germany	1	204	59.3	47.1	1
mueller2003a	35	I4-I12	0.2394	25	2003	Germany	1	204	59.3	47.1	1
mueller2003a	35	I11-I12	0.2242	25	2003	Germany	1	204	59.3	47.1	1
mueller2003a	35	I2-I17	0.5382	25	2003	Germany	1	204	59.3	47.1	1
mueller2003a	35	I4-I17	0.4347	25	2003	Germany	1	204	59.3	47.1	1
mueller2003a	35	I11-I17	0.4071	25	2003	Germany	1	204	59.3	47.1	1
mueller2003a	35	I12-I17	0.2622	25	2003	Germany	1	204	59.3	47.1	1
mueller2003b	36	I2-I4	0.2464	25	2003	Germany	1	224	58.5	41.5	0
mueller2003b	36	I2-I11	0.4774	25	2003	Germany	1	224	58.5	41.5	0
mueller2003b	36	I4-I11	0.1984	25	2003	Germany	1	224	58.5	41.5	0
mueller2003b	36	I2-I12	0.3465	25	2003	Germany	1	224	58.5	41.5	0
mueller2003b	36	I4-I12	0.144	25	2003	Germany	1	224	58.5	41.5	0
mueller2003b	36	I11-I12	0.279	25	2003	Germany	1	224	58.5	41.5	0
mueller2003b	36	I2-I17	0.385	25	2003	Germany	1	224	58.5	41.5	0
mueller2003b	36	I4-I17	0.16	25	2003	Germany	1	224	58.5	41.5	0
mueller2003b	36	I11-I17	0.31	25	2003	Germany	1	224	58.5	41.5	0
mueller2003b	36	I12-I17	0.225	25	2003	Germany	1	224	58.5	41.5	0
nunes2011	66	I2-I4	0.406746	45	2011	Portugal	3	245	NA	16.1	0
nunes2011	66	I2-I11	0.50173	45	2011	Portugal	3	245	NA	16.1	0
nunes2011	66	I4-I11	0.347805	45	2011	Portugal	3	245	NA	16.1	0
nunes2011	66	I2-I12	0.346998	45	2011	Portugal	3	245	NA	16.1	0
nunes2011	66	I4-I12	0.240543	45	2011	Portugal	3	245	NA	16.1	0
nunes2011	66	I11-I12	0.296715	45	2011	Portugal	3	245	NA	16.1	0
nunes2011	66	I2-I17	0.388362	45	2011	Portugal	3	245	NA	16.1	0
nunes2011	66	I4-I17	0.269217	45	2011	Portugal	3	245	NA	16.1	0
nunes2011	66	I11-I17	0.332085	45	2011	Portugal	3	245	NA	16.1	0
nunes2011	66	I12-I17	0.229671	45	2011	Portugal	3	245	NA	16.1	0
pandey1996	10	I2-I4	0.221552	5	1996	India	1	285	44.56	25.5	0
pandey1996	10	I2-I11	0.256688	5	1996	India	1	285	44.56	25.5	0
pandey1996	10	I4-I11	0.238804	5	1996	India	1	285	44.56	25.5	0
pandey1996	10	I2-I12	0.118584	5	1996	India	1	285	44.56	25.5	0
pandey1996	10	I4-I12	0.110322	5	1996	India	1	285	44.56	25.5	0
pandey1996	10	I11-I12	0.127818	5	1996	India	1	285	44.56	25.5	0
pandey1996	10	I2-I17	0.177144	5	1996	India	1	285	44.56	25.5	0
pandey1996	10	I4-I17	0.164802	5	1996	India	1	285	44.56	25.5	0
pandey1996	10	I11-I17	0.190938	5	1996	India	1	285	44.56	25.5	0
pandey1996	10	I12-I17	0.088209	5	1996	India	1	285	44.56	25.5	0
parker1993a	1	I2-I4	0.5928	1	1993	Germany	1	306	65.68	27.9	0
parker1993a	1	I2-I11	0.4914	1	1993	Germany	1	306	65.68	27.9	0
parker1993a	1	I4-I11	0.4788	1	1993	Germany	1	306	65.68	27.9	0
parker1993a	1	I2-I12	0.468	1	1993	Germany	1	306	65.68	27.9	0
parker1993a	1	I4-I12	0.456	1	1993	Germany	1	306	65.68	27.9	0
parker1993a	1	I11-I12	0.378	1	1993	Germany	1	306	65.68	27.9	0
parker1993a	1	I2-I17	0.39	1	1993	Germany	1	306	65.68	27.9	0
parker1993a	1	I4-I17	0.38	1	1993	Germany	1	306	65.68	27.9	0
parker1993a	1	I11-I17	0.315	1	1993	Germany	1	306	65.68	27.9	0
parker1993a	1	I12-I17	0.3	1	1993	Germany	1	306	65.68	27.9	0
parker1993b	2	I2-I4	0.3	1	1993	USA	1	292	61.3	19.5	0
parker1993b	2	I2-I11	0.408	1	1993	USA	1	292	61.3	19.5	0
parker1993b	2	I4-I11	0.34	1	1993	USA	1	292	61.3	19.5	0
parker1993b	2	I2-I12	0.354	1	1993	USA	1	292	61.3	19.5	0
parker1993b	2	I4-I12	0.295	1	1993	USA	1	292	61.3	19.5	0
parker1993b	2	I11-I12	0.4012	1	1993	USA	1	292	61.3	19.5	0
parker1993b	2	I2-I17	0.342	1	1993	USA	1	292	61.3	19.5	0
parker1993b	2	I4-I17	0.285	1	1993	USA	1	292	61.3	19.5	0
parker1993b	2	I11-I17	0.3876	1	1993	USA	1	292	61.3	19.5	0
parker1993b	2	I12-I17	0.3363	1	1993	USA	1	292	61.3	19.5	0
parker1993c	3	I2-I4	0.5106	1	1993	Canada	1	405	54.32	20.9	0
parker1993c	3	I2-I11	0.4209	1	1993	Canada	1	405	54.32	20.9	0
parker1993c	3	I4-I11	0.4514	1	1993	Canada	1	405	54.32	20.9	0
parker1993c	3	I2-I12	0.4209	1	1993	Canada	1	405	54.32	20.9	0
parker1993c	3	I4-I12	0.4514	1	1993	Canada	1	405	54.32	20.9	0
parker1993c	3	I11-I12	0.3721	1	1993	Canada	1	405	54.32	20.9	0
parker1993c	3	I2-I17	0.3588	1	1993	Canada	1	405	54.32	20.9	0
parker1993c	3	I4-I17	0.3848	1	1993	Canada	1	405	54.32	20.9	0
parker1993c	3	I11-I17	0.3172	1	1993	Canada	1	405	54.32	20.9	0
parker1993c	3	I12-I17	0.3172	1	1993	Canada	1	405	54.32	20.9	0
parker2003a	37	I2-I4	0.4712	26	2003	Canada	1	1053	100	35.5	0
parker2003a	37	I2-I11	0.4788	26	2003	Canada	1	1053	100	35.5	0
parker2003a	37	I4-I11	0.3906	26	2003	Canada	1	1053	100	35.5	0
parker2003a	37	I2-I12	0.456	26	2003	Canada	1	1053	100	35.5	0
parker2003a	37	I4-I12	0.372	26	2003	Canada	1	1053	100	35.5	0
parker2003a	37	I11-I12	0.378	26	2003	Canada	1	1053	100	35.5	0
parker2003a	37	I2-I17	0.4256	26	2003	Canada	1	1053	100	35.5	0
parker2003a	37	I4-I17	0.3472	26	2003	Canada	1	1053	100	35.5	0
parker2003a	37	I11-I17	0.3528	26	2003	Canada	1	1053	100	35.5	0
parker2003a	37	I12-I17	0.336	26	2003	Canada	1	1053	100	35.5	0
parker2003b	38	I2-I4	0.3965	26	2003	Canada	1	880	0	35.5	0
parker2003b	38	I2-I11	0.4615	26	2003	Canada	1	880	0	35.5	0
parker2003b	38	I4-I11	0.4331	26	2003	Canada	1	880	0	35.5	0
parker2003b	38	I2-I12	0.351	26	2003	Canada	1	880	0	35.5	0
parker2003b	38	I4-I12	0.3294	26	2003	Canada	1	880	0	35.5	0
parker2003b	38	I11-I12	0.3834	26	2003	Canada	1	880	0	35.5	0
parker2003b	38	I2-I17	0.3705	26	2003	Canada	1	880	0	35.5	0
parker2003b	38	I4-I17	0.3477	26	2003	Canada	1	880	0	35.5	0
parker2003b	38	I11-I17	0.4047	26	2003	Canada	1	880	0	35.5	0
parker2003b	38	I12-I17	0.3078	26	2003	Canada	1	880	0	35.5	0
parker2005a	41	I2-I4	0.4307	29	2005	Canada	1	123	60.98	33.9	0
parker2005a	41	I2-I11	0.4818	29	2005	Canada	1	123	60.98	33.9	0
parker2005a	41	I4-I11	0.3894	29	2005	Canada	1	123	60.98	33.9	0
parker2005a	41	I2-I12	0.365	29	2005	Canada	1	123	60.98	33.9	0
parker2005a	41	I4-I12	0.295	29	2005	Canada	1	123	60.98	33.9	0
parker2005a	41	I11-I12	0.33	29	2005	Canada	1	123	60.98	33.9	0
parker2005a	41	I2-I17	0.3869	29	2005	Canada	1	123	60.98	33.9	0
parker2005a	41	I4-I17	0.3127	29	2005	Canada	1	123	60.98	33.9	0
parker2005a	41	I11-I17	0.3498	29	2005	Canada	1	123	60.98	33.9	0
parker2005a	41	I12-I17	0.265	29	2005	Canada	1	123	60.98	33.9	0
parker2005b	42	I2-I4	0.2958	29	2005	Canada	1	102	0	35.3	0
parker2005b	42	I2-I11	0.4002	29	2005	Canada	1	102	0	35.3	0
parker2005b	42	I4-I11	0.1564	29	2005	Canada	1	102	0	35.3	0
parker2005b	42	I2-I12	0.2871	29	2005	Canada	1	102	0	35.3	0
parker2005b	42	I4-I12	0.1122	29	2005	Canada	1	102	0	35.3	0
parker2005b	42	I11-I12	0.1518	29	2005	Canada	1	102	0	35.3	0
parker2005b	42	I2-I17	0.5133	29	2005	Canada	1	102	0	35.3	0
parker2005b	42	I4-I17	0.2006	29	2005	Canada	1	102	0	35.3	0
parker2005b	42	I11-I17	0.2714	29	2005	Canada	1	102	0	35.3	0
parker2005b	42	I12-I17	0.1947	29	2005	Canada	1	102	0	35.3	0
parker2010a	61	I2-I4	0.49	43	2010	Canada	1	267	59	20.1	0
parker2010a	61	I2-I11	0.483	43	2010	Canada	1	267	59	20.1	0
parker2010a	61	I4-I11	0.483	43	2010	Canada	1	267	59	20.1	0
parker2010a	61	I2-I12	0.406	43	2010	Canada	1	267	59	20.1	0
parker2010a	61	I4-I12	0.406	43	2010	Canada	1	267	59	20.1	0
parker2010a	61	I11-I12	0.4002	43	2010	Canada	1	267	59	20.1	0
parker2010a	61	I2-I17	0.441	43	2010	Canada	1	267	59	20.1	0
parker2010a	61	I4-I17	0.441	43	2010	Canada	1	267	59	20.1	0
parker2010a	61	I11-I17	0.4347	43	2010	Canada	1	267	59	20.1	0
parker2010a	61	I12-I17	0.3654	43	2010	Canada	1	267	59	20.1	0
parker2010b	62	I2-I4	0.5214	43	2010	Canada	1	288	64	17.5	0
parker2010b	62	I2-I11	0.4158	43	2010	Canada	1	288	64	17.5	0
parker2010b	62	I4-I11	0.4977	43	2010	Canada	1	288	64	17.5	0
parker2010b	62	I2-I12	0.3696	43	2010	Canada	1	288	64	17.5	0
parker2010b	62	I4-I12	0.4424	43	2010	Canada	1	288	64	17.5	0
parker2010b	62	I11-I12	0.3528	43	2010	Canada	1	288	64	17.5	0
parker2010b	62	I2-I17	0.4884	43	2010	Canada	1	288	64	17.5	0
parker2010b	62	I4-I17	0.5846	43	2010	Canada	1	288	64	17.5	0
parker2010b	62	I11-I17	0.4662	43	2010	Canada	1	288	64	17.5	0
parker2010b	62	I12-I17	0.4144	43	2010	Canada	1	288	64	17.5	0
parker2010c	63	I2-I4	0.5762	43	2010	Canada	1	297	60	15.5	0
parker2010c	63	I2-I11	0.3819	43	2010	Canada	1	297	60	15.5	0
parker2010c	63	I4-I11	0.4902	43	2010	Canada	1	297	60	15.5	0
parker2010c	63	I2-I12	0.3216	43	2010	Canada	1	297	60	15.5	0
parker2010c	63	I4-I12	0.4128	43	2010	Canada	1	297	60	15.5	0
parker2010c	63	I11-I12	0.2736	43	2010	Canada	1	297	60	15.5	0
parker2010c	63	I2-I17	0.4891	43	2010	Canada	1	297	60	15.5	0
parker2010c	63	I4-I17	0.6278	43	2010	Canada	1	297	60	15.5	0
parker2010c	63	I11-I17	0.4161	43	2010	Canada	1	297	60	15.5	0
parker2010c	63	I12-I17	0.3504	43	2010	Canada	1	297	60	15.5	0
parker2010d	64	I2-I4	0.338	43	2010	Canada	1	149	54	13.5	0
parker2010d	64	I2-I11	0.234	43	2010	Canada	1	149	54	13.5	0
parker2010d	64	I4-I11	0.2925	43	2010	Canada	1	149	54	13.5	0
parker2010d	64	I2-I12	0.2756	43	2010	Canada	1	149	54	13.5	0
parker2010d	64	I4-I12	0.3445	43	2010	Canada	1	149	54	13.5	0
parker2010d	64	I11-I12	0.2385	43	2010	Canada	1	149	54	13.5	0
parker2010d	64	I2-I17	0.2912	43	2010	Canada	1	149	54	13.5	0
parker2010d	64	I4-I17	0.364	43	2010	Canada	1	149	54	13.5	0
parker2010d	64	I11-I17	0.252	43	2010	Canada	1	149	54	13.5	0
parker2010d	64	I12-I17	0.2968	43	2010	Canada	1	149	54	13.5	0
pinaquy2002	30	I2-I4	0.4923	21	2002	France	1	192	100	NA	1
pinaquy2002	30	I2-I11	0.4184	21	2002	France	1	192	100	NA	1
pinaquy2002	30	I4-I11	0.2679	21	2002	France	1	192	100	NA	1
pinaquy2002	30	I2-I12	0.394	21	2002	France	1	192	100	NA	1
pinaquy2002	30	I4-I12	0.4068	21	2002	France	1	192	100	NA	1
pinaquy2002	30	I11-I12	0.2367	21	2002	France	1	192	100	NA	1
pinaquy2002	30	I2-I17	0.3799	21	2002	France	1	192	100	NA	1
pinaquy2002	30	I4-I17	0.2889	21	2002	France	1	192	100	NA	1
pinaquy2002	30	I11-I17	0.4112	21	2002	France	1	192	100	NA	1
pinaquy2002	30	I12-I17	0.3757	21	2002	France	1	192	100	NA	1
popp2008	57	I2-I4	0.227672	40	2008	Germany	1	1859	52.23	46.7	0
popp2008	57	I2-I11	0.456988	40	2008	Germany	1	1859	52.23	46.7	0
popp2008	57	I4-I11	0.17279	40	2008	Germany	1	1859	52.23	46.7	0
popp2008	57	I2-I12	0.336393	40	2008	Germany	1	1859	52.23	46.7	0
popp2008	57	I4-I12	-0.0260265	40	2008	Germany	1	1859	52.23	46.7	0
popp2008	57	I11-I12	0.290967	40	2008	Germany	1	1859	52.23	46.7	0
popp2008	57	I2-I17	0.406932	40	2008	Germany	1	1859	52.23	46.7	0
popp2008	57	I4-I17	0.258644	40	2008	Germany	1	1859	52.23	46.7	0
popp2008	57	I11-I17	0.369056	40	2008	Germany	1	1859	52.23	46.7	0
popp2008	57	I12-I17	0.0810793	40	2008	Germany	1	1859	52.23	46.7	0
praceres2000a	17	I2-I4	0.319162	12	2000	Portugal	1	133	52.63	35.6	0
praceres2000a	17	I2-I11	0.404225	12	2000	Portugal	1	133	52.63	35.6	0
praceres2000a	17	I4-I11	0.26105	12	2000	Portugal	1	133	52.63	35.6	0
praceres2000a	17	I2-I12	0.236208	12	2000	Portugal	1	133	52.63	35.6	0
praceres2000a	17	I4-I12	0.152544	12	2000	Portugal	1	133	52.63	35.6	0
praceres2000a	17	I11-I12	0.1932	12	2000	Portugal	1	133	52.63	35.6	0
praceres2000a	17	I2-I17	0.318459	12	2000	Portugal	1	133	52.63	35.6	0
praceres2000a	17	I4-I17	0.205662	12	2000	Portugal	1	133	52.63	35.6	0
praceres2000a	17	I11-I17	0.260475	12	2000	Portugal	1	133	52.63	35.6	0
praceres2000a	17	I12-I17	0.152208	12	2000	Portugal	1	133	52.63	35.6	0
praceres2000b	18	I2-I4	0.407664	12	2000	Portugal	1	298	53.36	24.4	0
praceres2000b	18	I2-I11	0.473328	12	2000	Portugal	1	298	53.36	24.4	0
praceres2000b	18	I4-I11	0.412432	12	2000	Portugal	1	298	53.36	24.4	0
praceres2000b	18	I2-I12	0.180576	12	2000	Portugal	1	298	53.36	24.4	0
praceres2000b	18	I4-I12	0.157344	12	2000	Portugal	1	298	53.36	24.4	0
praceres2000b	18	I11-I12	0.182688	12	2000	Portugal	1	298	53.36	24.4	0
praceres2000b	18	I2-I17	0.24966	12	2000	Portugal	1	298	53.36	24.4	0
praceres2000b	18	I4-I17	0.21754	12	2000	Portugal	1	298	53.36	24.4	0
praceres2000b	18	I11-I17	0.25258	12	2000	Portugal	1	298	53.36	24.4	0
praceres2000b	18	I12-I17	0.09636	12	2000	Portugal	1	298	53.36	24.4	0
preece2018a	75	I2-I4	0.267915	52	2018	Australia	1	156	71.2	41.1	1
preece2018a	75	I2-I11	0.56604	52	2018	Australia	1	156	71.2	41.1	1
preece2018a	75	I4-I11	0.239944	52	2018	Australia	1	156	71.2	41.1	1
preece2018a	75	I2-I12	0.407835	52	2018	Australia	1	156	71.2	41.1	1
preece2018a	75	I4-I12	0.172881	52	2018	Australia	1	156	71.2	41.1	1
preece2018a	75	I11-I12	0.365256	52	2018	Australia	1	156	71.2	41.1	1
preece2018a	75	I2-I17	0.51993	52	2018	Australia	1	156	71.2	41.1	1
preece2018a	75	I4-I17	0.220398	52	2018	Australia	1	156	71.2	41.1	1
preece2018a	75	I11-I17	0.465648	52	2018	Australia	1	156	71.2	41.1	1
preece2018a	75	I12-I17	0.335502	52	2018	Australia	1	156	71.2	41.1	1
preece2018b	76	I2-I4	0.54786	52	2018	Australia	1	428	60.5	41.6	0
preece2018b	76	I2-I11	0.584384	52	2018	Australia	1	428	60.5	41.6	0
preece2018b	76	I4-I11	0.50784	52	2018	Australia	1	428	60.5	41.6	0
preece2018b	76	I2-I12	0.453374	52	2018	Australia	1	428	60.5	41.6	0
preece2018b	76	I4-I12	0.39399	52	2018	Australia	1	428	60.5	41.6	0
preece2018b	76	I11-I12	0.420256	52	2018	Australia	1	428	60.5	41.6	0
preece2018b	76	I2-I17	0.526422	52	2018	Australia	1	428	60.5	41.6	0
preece2018b	76	I4-I17	0.45747	52	2018	Australia	1	428	60.5	41.6	0
preece2018b	76	I11-I17	0.487968	52	2018	Australia	1	428	60.5	41.6	0
preece2018b	76	I12-I17	0.378573	52	2018	Australia	1	428	60.5	41.6	0
preece2020-1	84	I2-I4	0.314262	58	2020	Australia	1	146	0	38	0
preece2020-1	84	I2-I11	0.472815	58	2020	Australia	1	146	0	38	0
preece2020-1	84	I4-I11	0.29393	58	2020	Australia	1	146	0	38	0
preece2020-1	84	I2-I12	0.34128	58	2020	Australia	1	146	0	38	0
preece2020-1	84	I4-I12	0.21216	58	2020	Australia	1	146	0	38	0
preece2020-1	84	I11-I12	0.3192	58	2020	Australia	1	146	0	38	0
preece2020-1	84	I2-I17	0.486324	58	2020	Australia	1	146	0	38	0
preece2020-1	84	I4-I17	0.302328	58	2020	Australia	1	146	0	38	0
preece2020-1	84	I11-I17	0.45486	58	2020	Australia	1	146	0	38	0
preece2020-1	84	I12-I17	0.32832	58	2020	Australia	1	146	0	38	0
preece2020-2	85	I2-I4	0.327651	59	2020	USA	1	674	45.3	NA	0
preece2020-2	85	I2-I11	0.543886	59	2020	USA	1	674	45.3	NA	0
preece2020-2	85	I4-I11	0.331674	59	2020	USA	1	674	45.3	NA	0
preece2020-2	85	I2-I12	0.459591	59	2020	USA	1	674	45.3	NA	0
preece2020-2	85	I4-I12	0.280269	59	2020	USA	1	674	45.3	NA	0
preece2020-2	85	I11-I12	0.465234	59	2020	USA	1	674	45.3	NA	0
preece2020-2	85	I2-I17	0.441266	59	2020	USA	1	674	45.3	NA	0
preece2020-2	85	I4-I17	0.269094	59	2020	USA	1	674	45.3	NA	0
preece2020-2	85	I11-I17	0.446684	59	2020	USA	1	674	45.3	NA	0
preece2020-2	85	I12-I17	0.377454	59	2020	USA	1	674	45.3	NA	0
reise2013	67	I2-I4	0.5766	46	2013	USA	1	1612	NA	NA	0
reise2013	67	I2-I11	0.5662	46	2013	USA	1	1612	NA	NA	0
reise2013	67	I4-I11	0.4851	46	2013	USA	1	1612	NA	NA	0
reise2013	67	I2-I12	0.4862	46	2013	USA	1	1612	NA	NA	0
reise2013	67	I4-I12	0.4607	46	2013	USA	1	1612	NA	NA	0
reise2013	67	I11-I12	0.4165	46	2013	USA	1	1612	NA	NA	0
reise2013	67	I2-I17	0.4334	46	2013	USA	1	1612	NA	NA	0
reise2013	67	I4-I17	0.4273	46	2013	USA	1	1612	NA	NA	0
reise2013	67	I11-I17	0.3673	46	2013	USA	1	1612	NA	NA	0
reise2013	67	I12-I17	0.3417	46	2013	USA	1	1612	NA	NA	0
richards2005	43	I2-I4	0.3558	30	2005	UK	1	300	46	43.4	0
richards2005	43	I2-I11	0.5332	30	2005	UK	1	300	46	43.4	0
richards2005	43	I4-I11	0.3185	30	2005	UK	1	300	46	43.4	0
richards2005	43	I2-I12	0.3872	30	2005	UK	1	300	46	43.4	0
richards2005	43	I4-I12	0.12274	30	2005	UK	1	300	46	43.4	0
richards2005	43	I11-I12	0.33504	30	2005	UK	1	300	46	43.4	0
richards2005	43	I2-I17	0.5104	30	2005	UK	1	300	46	43.4	0
richards2005	43	I4-I17	0.3822	30	2005	UK	1	300	46	43.4	0
richards2005	43	I11-I17	0.4192	30	2005	UK	1	300	46	43.4	0
richards2005	43	I12-I17	0.33292	30	2005	UK	1	300	46	43.4	0
seo2009a	59	I2-I4	0.118656	42	2009	South Korea	1	143	100	NA	0
seo2009a	59	I2-I11	0.380736	42	2009	South Korea	1	143	100	NA	0
seo2009a	59	I4-I11	0.136166	42	2009	South Korea	1	143	100	NA	0
seo2009a	59	I2-I12	0.245952	42	2009	South Korea	1	143	100	NA	0
seo2009a	59	I4-I12	0.087962	42	2009	South Korea	1	143	100	NA	0
seo2009a	59	I11-I12	0.282247	42	2009	South Korea	1	143	100	NA	0
seo2009a	59	I2-I17	0.252288	42	2009	South Korea	1	143	100	NA	0
seo2009a	59	I4-I17	0.090228	42	2009	South Korea	1	143	100	NA	0
seo2009a	59	I11-I17	0.289518	42	2009	South Korea	1	143	100	NA	0
seo2009a	59	I12-I17	0.187026	42	2009	South Korea	1	143	100	NA	0
seo2009b	60	I2-I4	0.154462	42	2009	South Korea	1	147	0	NA	0
seo2009b	60	I2-I11	0.477664	42	2009	South Korea	1	147	0	NA	0
seo2009b	60	I4-I11	0.175168	42	2009	South Korea	1	147	0	NA	0
seo2009b	60	I2-I12	0.465982	42	2009	South Korea	1	147	0	NA	0
seo2009b	60	I4-I12	0.170884	42	2009	South Korea	1	147	0	NA	0
seo2009b	60	I11-I12	0.528448	42	2009	South Korea	1	147	0	NA	0
seo2009b	60	I2-I17	0.416009	42	2009	South Korea	1	147	0	NA	0
seo2009b	60	I4-I17	0.152558	42	2009	South Korea	1	147	0	NA	0
seo2009b	60	I11-I17	0.471776	42	2009	South Korea	1	147	0	NA	0
seo2009b	60	I12-I17	0.460238	42	2009	South Korea	1	147	0	NA	0
simonsson2000	19	I2-I4	0.5226	13	2000	Sweden	1	157	72.61	26.3	0
simonsson2000	19	I2-I11	0.3588	13	2000	Sweden	1	157	72.61	26.3	0
simonsson2000	19	I4-I11	0.3082	13	2000	Sweden	1	157	72.61	26.3	0
simonsson2000	19	I2-I12	0.429	13	2000	Sweden	1	157	72.61	26.3	0
simonsson2000	19	I4-I12	0.3685	13	2000	Sweden	1	157	72.61	26.3	0
simonsson2000	19	I11-I12	0.253	13	2000	Sweden	1	157	72.61	26.3	0
simonsson2000	19	I2-I17	0.4758	13	2000	Sweden	1	157	72.61	26.3	0
simonsson2000	19	I4-I17	0.4087	13	2000	Sweden	1	157	72.61	26.3	0
simonsson2000	19	I11-I17	0.2806	13	2000	Sweden	1	157	72.61	26.3	0
simonsson2000	19	I12-I17	0.3355	13	2000	Sweden	1	157	72.61	26.3	0
thorberg2010	65	I2-I4	0.2387	44	2010	Australia	1	210	31.43	38.2	1
thorberg2010	65	I2-I11	0.5852	44	2010	Australia	1	210	31.43	38.2	1
thorberg2010	65	I4-I11	0.2356	44	2010	Australia	1	210	31.43	38.2	1
thorberg2010	65	I2-I12	0.4389	44	2010	Australia	1	210	31.43	38.2	1
thorberg2010	65	I4-I12	0.1767	44	2010	Australia	1	210	31.43	38.2	1
thorberg2010	65	I11-I12	0.4332	44	2010	Australia	1	210	31.43	38.2	1
thorberg2010	65	I2-I17	0.4774	44	2010	Australia	1	210	31.43	38.2	1
thorberg2010	65	I4-I17	0.1922	44	2010	Australia	1	210	31.43	38.2	1
thorberg2010	65	I11-I17	0.4712	44	2010	Australia	1	210	31.43	38.2	1
thorberg2010	65	I12-I17	0.3534	44	2010	Australia	1	210	31.43	38.2	1
tuliao2019a	79	I2-I4	0.496726	55	2019	USA	1	1621	74	19.8	0
tuliao2019a	79	I2-I11	0.554165	55	2019	USA	1	1621	74	19.8	0
tuliao2019a	79	I4-I11	0.42059	55	2019	USA	1	1621	74	19.8	0
tuliao2019a	79	I2-I12	0.507243	55	2019	USA	1	1621	74	19.8	0
tuliao2019a	79	I4-I12	0.384978	55	2019	USA	1	1621	74	19.8	0
tuliao2019a	79	I11-I12	0.429495	55	2019	USA	1	1621	74	19.8	0
tuliao2019a	79	I2-I17	0.444141	55	2019	USA	1	1621	74	19.8	0
tuliao2019a	79	I4-I17	0.337086	55	2019	USA	1	1621	74	19.8	0
tuliao2019a	79	I11-I17	0.376065	55	2019	USA	1	1621	74	19.8	0
tuliao2019a	79	I12-I17	0.344223	55	2019	USA	1	1621	74	19.8	0
tuliao2019b	80	I2-I4	0.427076	55	2019	Philippines	1	482	76	17.8	0
tuliao2019b	80	I2-I11	0.539384	55	2019	Philippines	1	482	76	17.8	0
tuliao2019b	80	I4-I11	0.394654	55	2019	Philippines	1	482	76	17.8	0
tuliao2019b	80	I2-I12	0.4202	55	2019	Philippines	1	482	76	17.8	0
tuliao2019b	80	I4-I12	0.30745	55	2019	Philippines	1	482	76	17.8	0
tuliao2019b	80	I11-I12	0.3883	55	2019	Philippines	1	482	76	17.8	0
tuliao2019b	80	I2-I17	0.375888	55	2019	Philippines	1	482	76	17.8	0
tuliao2019b	80	I4-I17	0.275028	55	2019	Philippines	1	482	76	17.8	0
tuliao2019b	80	I11-I17	0.347352	55	2019	Philippines	1	482	76	17.8	0
tuliao2019b	80	I12-I17	0.2706	55	2019	Philippines	1	482	76	17.8	0
verissimo2000	20	I2-I4	0.1518	14	2000	Portugal	1	596	60.23	23.4	2
verissimo2000	20	I2-I11	0.3828	14	2000	Portugal	1	596	60.23	23.4	2
verissimo2000	20	I4-I11	0.1334	14	2000	Portugal	1	596	60.23	23.4	2
verissimo2000	20	I2-I12	0.231	14	2000	Portugal	1	596	60.23	23.4	2
verissimo2000	20	I4-I12	0.0805	14	2000	Portugal	1	596	60.23	23.4	2
verissimo2000	20	I11-I12	0.203	14	2000	Portugal	1	596	60.23	23.4	2
verissimo2000	20	I2-I17	0.2244	14	2000	Portugal	1	596	60.23	23.4	2
verissimo2000	20	I4-I17	0.0782	14	2000	Portugal	1	596	60.23	23.4	2
verissimo2000	20	I11-I17	0.1972	14	2000	Portugal	1	596	60.23	23.4	2
verissimo2000	20	I12-I17	0.119	14	2000	Portugal	1	596	60.23	23.4	2
watters2019a	81	I2-I4	0.304	56	2019	Canada	1	12706	16	NA	0
watters2019a	81	I2-I11	0.5472	56	2019	Canada	1	12706	16	NA	0
watters2019a	81	I4-I11	0.288	56	2019	Canada	1	12706	16	NA	0
watters2019a	81	I2-I12	0.4712	56	2019	Canada	1	12706	16	NA	0
watters2019a	81	I4-I12	0.248	56	2019	Canada	1	12706	16	NA	0
watters2019a	81	I11-I12	0.4464	56	2019	Canada	1	12706	16	NA	0
watters2019a	81	I2-I17	0.4712	56	2019	Canada	1	12706	16	NA	0
watters2019a	81	I4-I17	0.248	56	2019	Canada	1	12706	16	NA	0
watters2019a	81	I11-I17	0.4464	56	2019	Canada	1	12706	16	NA	0
watters2019a	81	I12-I17	0.3844	56	2019	Canada	1	12706	16	NA	0
watters2019b	82	I2-I4	0.3744	56	2019	Canada	1	5160	14	NA	0
watters2019b	82	I2-I11	0.5772	56	2019	Canada	1	5160	14	NA	0
watters2019b	82	I4-I11	0.3552	56	2019	Canada	1	5160	14	NA	0
watters2019b	82	I2-I12	0.4914	56	2019	Canada	1	5160	14	NA	0
watters2019b	82	I4-I12	0.3024	56	2019	Canada	1	5160	14	NA	0
watters2019b	82	I11-I12	0.4662	56	2019	Canada	1	5160	14	NA	0
watters2019b	82	I2-I17	0.4914	56	2019	Canada	1	5160	14	NA	0
watters2019b	82	I4-I17	0.3024	56	2019	Canada	1	5160	14	NA	0
watters2019b	82	I11-I17	0.4662	56	2019	Canada	1	5160	14	NA	0
watters2019b	82	I12-I17	0.3969	56	2019	Canada	1	5160	14	NA	0
wise2000	21	I2-I4	0.109512	15	2000	USA	1	257	52.92	42.8	1
wise2000	21	I2-I11	0.096876	15	2000	USA	1	257	52.92	42.8	1
wise2000	21	I4-I11	0.2392	15	2000	USA	1	257	52.92	42.8	1
wise2000	21	I2-I12	0.109512	15	2000	USA	1	257	52.92	42.8	1
wise2000	21	I4-I12	0.2704	15	2000	USA	1	257	52.92	42.8	1
wise2000	21	I11-I12	0.2392	15	2000	USA	1	257	52.92	42.8	1
wise2000	21	I2-I17	0	15	2000	USA	1	257	52.92	42.8	1
wise2000	21	I4-I17	0	15	2000	USA	1	257	52.92	42.8	1
wise2000	21	I11-I17	0	15	2000	USA	1	257	52.92	42.8	1
wise2000	21	I12-I17	0	15	2000	USA	1	257	52.92	42.8	1
zhu2007a	50	I2-I4	0.168606	36	2007	China	1	194	53.6	30.3	1
zhu2007a	50	I2-I11	0.340518	36	2007	China	1	194	53.6	30.3	1
zhu2007a	50	I4-I11	0.189108	36	2007	China	1	194	53.6	30.3	1
zhu2007a	50	I2-I12	0.164749	36	2007	China	1	194	53.6	30.3	1
zhu2007a	50	I4-I12	0.091494	36	2007	China	1	194	53.6	30.3	1
zhu2007a	50	I11-I12	0.184782	36	2007	China	1	194	53.6	30.3	1
zhu2007a	50	I2-I17	0.348783	36	2007	China	1	194	53.6	30.3	1
zhu2007a	50	I4-I17	0.193698	36	2007	China	1	194	53.6	30.3	1
zhu2007a	50	I11-I17	0.391194	36	2007	China	1	194	53.6	30.3	1
zhu2007a	50	I12-I17	0.189267	36	2007	China	1	194	53.6	30.3	1
zhu2007b	51	I2-I4	0.337763	36	2007	China	1	939	60.1	18.8	0
zhu2007b	51	I2-I11	0.351862	36	2007	China	1	939	60.1	18.8	0
zhu2007b	51	I4-I11	0.316274	36	2007	China	1	939	60.1	18.8	0
zhu2007b	51	I2-I12	0.137312	36	2007	China	1	939	60.1	18.8	0
zhu2007b	51	I4-I12	0.123424	36	2007	China	1	939	60.1	18.8	0
zhu2007b	51	I11-I12	0.128576	36	2007	China	1	939	60.1	18.8	0
zhu2007b	51	I2-I17	0.265429	36	2007	China	1	939	60.1	18.8	0
zhu2007b	51	I4-I17	0.238583	36	2007	China	1	939	60.1	18.8	0
zhu2007b	51	I11-I17	0.248542	36	2007	China	1	939	60.1	18.8	0
zhu2007b	51	I12-I17	0.096992	36	2007	China	1	939	60.1	18.8	0
zimmermann2005	44	I2-I4	0.555	31	2005	Switzerland	1	286	66.43	21.9	0
zimmermann2005	44	I2-I11	0.4588	31	2005	Switzerland	1	286	66.43	21.9	0
zimmermann2005	44	I4-I11	0.465	31	2005	Switzerland	1	286	66.43	21.9	0
zimmermann2005	44	I2-I12	0.4736	31	2005	Switzerland	1	286	66.43	21.9	0
zimmermann2005	44	I4-I12	0.48	31	2005	Switzerland	1	286	66.43	21.9	0
zimmermann2005	44	I11-I12	0.3968	31	2005	Switzerland	1	286	66.43	21.9	0
zimmermann2005	44	I2-I17	0.4366	31	2005	Switzerland	1	286	66.43	21.9	0
zimmermann2005	44	I4-I17	0.4425	31	2005	Switzerland	1	286	66.43	21.9	0
zimmermann2005	44	I11-I17	0.3658	31	2005	Switzerland	1	286	66.43	21.9	0
zimmermann2005	44	I12-I17	0.3776	31	2005	Switzerland	1	286	66.43	21.9	0

## Sheet: Codebook
Codebook
Variable	Description
Reference	Name of the sample with reference
StudyID	identifier of the primary study
SampleID	Identifier of the study sample
Cell	Type of correlation in the matrix
Correlation	Pearson's correlation coefficient r
PubYear	Publication year
Country	Country of the primary study
PubType	Publication type (1=journal, 0=others)
N	Sample size
PropFemale	Proportion of female study participants (in %)
MeanAge	Mean age in years
Clinical	Type of the sample (1=clinical, 0=non-clinical)
Data source:
Schroeders, U., Kubera, F., & Gnambs, T. (2022). The Structure of the Toronto Alexithymia Scale (TAS-20): A Meta-Analytic Confirmatory Factor Analysis. Assessment, 29(8), 1806-1823. https://doi.org/10.1177/10731911211033894
